# Supplementary material for: Surveying optically addressable spin qubits for quantum information and sensing technology
Source: NPJ Quantum Mater. 2026 Apr 5;11(1):46. doi: 10.1038/s41535-026-00877-5 (PMC13229939; doi:10.1038/s41535-026-00877-5)
Supplement: Supplementary file 1 — SupplementaryData [file 41535_2026_877_MOESM1_ESM.xlsx]

## Sheet: Sheet1
	Material	Temp (K)	T1 (s)	error	T2 (s)	error	T2* (s)	error	T2*/T2 ratio	Optical Constrast	Notes	Reference
	Cr$^{4+}$(2-methyl-4-chlorophenyl)$_4$	4	0.00129581		1.06e-05	2e-07	3e-09		0.000283019	0.65		S. L. Bayliss, D. W. Laorenza, P. J. Mintun, B. D. Kovos, D. E. Freedman, and D. D. Awschalom. Optically addressable molecular spins for quantum information processing. Science, 370(6522):1309–1312, Dec 2020.
		4.5	0.00078839
		5	0.00073393
		5.5	0.00056809
		6	0.00046165
		6.5	0.00035274
		7	0.00028344
	Cr$^{4+}$(2,3-dimethylphenyl)$_4$	4			5.1e-06	2e-07	3e-09		0.000588235
	Cr$^{4+}$(2,4-dimethylphenyl)$_4$	4			4.6e-06	2e-07
	Cr$^{4+}$(o-tolyl)$_4$	4	0.00121	2e-05	2e-06	1e-07	8e-09		0.004	0.14		S. L. Bayliss, P. Deb, D. W. Laorenza, M. Onizhuk, G. Galli, D. E. Freedman, and D. D. Awschalom. En- hancing Spin Coherence in Optically Addressable Molecular Qubits through Host-Matrix Control. Physical Review X, 12(3):31028, 2022.
		5			2.5 E-6
		6.5	0.00179	2e-05	8.19e-07	8e-09	8e-09		0.00976801
		8	0.00071	1e-05	8.37e-07	7e-09
		10	0.00029	2e-06	7.93e-07	8e-09
		12	0.000142	1e-06	7.39e-07	6e-09
		15	5.8e-05	1e-06	5.73e-07	6e-09
		17.5	3.1e-05	1e-06	6.32e-07	1.1e-08
	[Rh$^{3+}$(thpy)$_2$(bpy)](ClO$_4$)$_3$	1.4			3.4e-06							Max Glasbeek. Excited State Spectroscopy and Ex- cited State Dynamics of Rh(III) and Pd(II) Chelates as Studied by Optically Detected Magnetic Resonance Techniques, volume I, pages 95–142. Springer, 2001
	[Rh$^{3+}$(thpy)(phpy)(bpy)](ClO$_4$)$_3$	1.4			4.32e-06
	[Rh$^{3+}$(phpy)(thpy)(bpy)](ClO$_4$)$_3$	1.4			1.7e-06
	[Rh$^{3+}$(bpy)$_3$](ClO$_4$)$_3$	1.4			3.3e-06	3e-07
	[Rh$^{3+}$(phen)$_3$](ClO$_4$)$_3$	1.4			3.2e-06	6e-07
	Cr$^{3+}$(acac)$_3$	1.9	1e-05									R.A. Fields, C.J. Winscom, E. Haindl, M. Plato, and K. M¨obius. Optically detected magnetic reso- nance (odmr) of the lowest doublet excited state of tris(acetylacetonato)chromium(iii). Chemical Physics Letters, 124:121–127, 2 1986.
	V$_B^-$ in hBN	50	0.00137									Andreas Gottscholl, Matthias Diez, Victor Soltamov, Christian Kasper, Andreas Sperlich, Mehran Kianinia, Carlo Bradac, Igor Aharonovich, and Vladimir Dyakonov. Room temperature coherent control of spin defects in hexagonal boron nitride. Science Advances, 7(14):eabf3630, 2021.
		100	0.00022508		1.48655e-06
		150	9.00322e-05		1.91704e-06
		200	3.00107e-05		1.87668e-06
		250	1.50054e-05		1.6009e-06
		293	2e-05							~10%
		300			1.57399e-06							Alexander J. Healey, Priya Singh, Islay O. Robertson, Christopher Gavin, Sam C. Scholten, David A. Broadway, Philipp Reineck, Hiroshi Abe, Takeshi Ohshima, Mehran Kianinia, Igor Aharonovich, and Jean-Philippe Tetienne. Optimisation of electron irradiation for creating spin ensembles in hexagonal boron nitride. Materials for Quantum Technology, 4(3):035701, Sep 2024.
	C$_B$ "D1" in hBN	5	1.7e-05		2e-07		5.7e-08	1e-08	0.285	0.2		Nathan Chejanovsky, Amlan Mukherjee, Jianpei Geng, Yu-Chen Chen, Youngwook Kim, Andrej Denisenko, Amit Finkler, Takashi Taniguchi, Kenji Watanabe, Durga Bhaktavatsala Rao Dasari, Philipp Auburger, Adam Gali, Jurgen H. Smet, and J¨org Wrachtrup. Single-spin resonance in a van der Waals embedded paramagnetic defect. Nature Materials, 20(8):1079–1084, Aug 2021.
	C$_B$ "D2" in hBN	5	1.3e-05		2e-07		4.1e-08	3e-09	0.205	0.2
	C$_?$ in hBN	298	1.2e-05		8e-08					~0.5% - 1%		Sam C. Scholten, Priya Singh, Alexander J. Healey, Islay O. Robertson, Galya Haim, Cheng Tan, David A.Broadway, Lan Wang, Hiroshi Abe, Takeshi Ohshima,Mehran Kianinia, Philipp Reineck, Igor Aharonovich,and Jean-Philippe Tetienne. Multi-species optically addressable spin defects in a van der Waals material. Nature Communications, 15(1):6727, Aug 2024.
	C$_{xy}$ hBN	298	0.0002		2.28e-07		1.06e-07		0.464912	~47%, ~90%		Carmem M. Gilardoni, Simone Eizagirre Barker, Catherine L Curtin, Stephanie A Fraser, Oliver F J Powell, Dillon K Lewis, Xiaoxi Deng, Andrew J Ramsay, Sonachand Adhikari, Chi Li, Igor Aharonovich, Hark Hoe Tan, Mete Atat¨ure, and Hannah L Stern. A single spin in hexagonal boron nitride for vectorial quantum magnetometry.Nature Communications, 16(1):4947, May 2025.
												Hannah L Stern, Carmem M. Gilardoni, Qiushi Gu, Simone Eizagirre Barker, Oliver F J Powell, Xiaoxi Deng, Stephanie A Fraser, Louis Follet, Chi Li, Andrew J Ramsay, Hark Hoe Tan, Igor Aharonovich, and Mete Atat¨ure. A quantum coherent spin in hexagonal boron nitride at ambient conditions. Nature Materials, 23(10):1379–1385, Oct 2024
	Eu$^{3+}$:Y$_2$SiO$_5$	2			0.6						0.01% concentration	Manjin Zhong, Rose L. Ahlefeldt, and Matthew J. Sellars. Quantum information processing using frozen core Y3+ spins in Eu3+:Y2SiO5. New Journal of Physics, 21(3):033019, Mar 2019.
	Er3+:Y2SiO5	1.4	854.709		1.3	0.1						Miloˇs Ranˇci´c, Morgan P. Hedges, Rose L. Ahlefeldt, and Matthew J. Sellars. Coherence time of over a second in a telecom-compatible quantum memory storage material. Nature Physics, 14(1):50–54, Jan 2018.
		1.6	752.351
		1.8	533.67
		2	98.7002
		2.2	14.0058
		2.7	1.26553
		3.2	1.26553
	Er$^{3+}$:Y$_2$O$_3$	1.8	0.0085	0.0001	0.00014						0.005% concentration	Thomas B¨ottger, T. L. Harris, G. D. Reinemer, C. W. Thiel, and R. L. Cone. Optical decoherence, spec- troscopy, and magnetic g tensors for the 1.5-um 4I15/2 - 4I13/2 transitions of Er3+ dopants at the C2-symmetry site in Y2O3. Physical Review B, 110(4):045132, 2024.
		77	0.008								0.2% concentration	G. H. Dieke. Spectra and Energy Levels of Rare Earth Ions in Crystals; H. M. Crosswhite, Hannah. Crosswhite, Eds.; John Wiley and Sons: New York, 1968.
	Er$^{3+}$:KTP	3	0.0169								0.04% concentration	Thomas B¨ottger, C.W. Thiel, Y. Sun, R.M. Macfar- lane, and R.L. Cone. Decoherence and absorption of Er3+:KTiOPO4 (KTP) at 1.5 μm. Journal of Luminescence, 169:466–471, Jan 2016.
		1.9			0.0002
	Er$^{3+}$:LiNbO$_3$	3 (0.1% conc)			6.4e-05						B||c-axis, $T_2$ estimated from homogeneous linewidth	Thiel, C. W.; Macfarlane, R. M.; Böttger, T.; Sun, Y.; Cone, R. L.; Babbitt, W. R. Optical Decoherence and Persistent Spectral Hole Burning in Er3+:LiNbO3. J Lumin 2010, 130 (9), 1603–1609. https://doi.org/10.1016/j.jlumin.2009.12.020.
		1.6 (0.008%)			0.000118
		3 (0.008%)			7.9e-05
		1.6 (0.06%)			0.000116
		1.8 (0.06%)			0.000109
	Pr$^{3+}$:Y$_2$SiO$_5$	1.4			0.000111						Site 1	R. W. Equall, R. L. Cone, and R. M. Macfarlane. Ho- mogeneous broadening and hyperfine structure of optical transitions in Pr3+:Y2SiO5. Physical Review B, 52(6):3963–3969, 1995.
		1.4			0.000152
		1.4	0.000222		0.000337						Site 2
		1.4			0.000306
		1.5			0.082							Sacha Welinski, Alexey Tiranov, Moritz Businger, Alban Ferrier, Mikael Afzelius, and Philippe Goldner. Coherence Time Extension by Large-Scale Optical Spin Polarization in a Rare-Earth Doped Crystal. Physical Review X, 10(3):031060, Sep 2020.
	Pr$^{3+}$:La$_2$(WO$_4$)$_3$	4			0.158	0.007					0.2% concentration	Marko Lovri´c, Philipp Glasenapp, Dieter Suter, Biagio Tumino, Alban Ferrier, Philippe Goldner, Mahmood Sabooni, Lars Rippe, and Stefan Kr¨oll. Hyperfine characterization and spin coherence lifetime extension in Pr3+:La2(WO4)3. Physical Review B, 84(10):104417, Sep 2011.
	Yb$^{3+}$:Y$_2$SiO$_5$	2.5	5								Site 2	Hee-Jin Lim, Sacha Welinski, Alban Ferrier, Philippe Goldner, and J. J. L. Morton. Coherent spin dynam- ics of ytterbium ions in yttrium orthosilicate. Physical Review B, 97(6):064409, Feb 2018.
		3	0.247243
		4	0.0405854
		5	0.00421515
		6	0.000493824
		7	7.91326e-05
		8	1.69317e-05
		2.5			7.3e-05
	Yb$^{3+}$:YAG	2.8	0.00086								$T_1$ is excited state lifetime, $T_2$ estimated from homogeneous linewidth, 0.05% concentration	Thomas B¨ottger, C.W. Thiel, Y. Sun, R.M. Macfar- lane, and R.L. Cone. Decoherence and absorption of Er3+:KTiOPO4 (KTP) at 1.5 μm. Journal of Luminescence, 169:466–471, Jan 2016.
		1.5			6.4e-05
	Ce$^{3+}$:YAG [110] Film	6			194		39		0.201031	0.115	micrometer thin-films	Zihua Chai, Zhaocong Wang, Xinghang Chen, Quanshen Shen, Zeyu Gao, Junyu Guan, Hanyu Zhang, Ya Wang, Yang Tan, Feng Chen, and Kangwei Xia. Coherence properties of rare-earth spins in micrometer-thin films. ACS Photonics, 12:2515–2521, 5 2025.
	Ce$^{3+}$:YAG [110] Crystal	3.5	0.0045		2.4e-07					0.98	Single ion measurements	P. Siyushev, K. Xia, R. Reuter, M. Jamali, N. Zhao, N. Yang, C. Duan, N. Kukharchyk, A. D. Wieck, R. Kolesov, and J. Wrachtrup. Coherent properties of single rare-earth spin qubits. Nature Communications, 5:3895, 5 2014
	Ce$^{3+}$:YAG [111] Crystal	298	2.63e-08								single ion measurements	Roman Kolesov, Kangwei Xia, Rolf Reuter, Mohammad Jamali, Rainer St¨ohr, Tugrul Inal, Petr Siyushev, and J¨org Wrachtrup. Mapping spin coherence of a single rare- earth ion in a crystal onto a single photon polarization state. Physical Review Letters, 111:120502, 9 2013.
	Ce$^{3+}$:YAG [001] Crystal	4.5	0.002
		5.5	0.0022		4.2e-06						Pump-probe Faraday Rotation; Ensemble. Note that pulsed-EPR in the same paper indicate much longer $t_1$ times	D. V. Azamat, V. V. Belykh, D. R. Yakovlev, F. Fobbe, D. H. Feng, E. Evers, L. Jastrabik, A. Dejneka, and M. Bayer. Electron spin dynamics of Ce3+ ions in YAG crystals studied by pulse-EPR and pump-probe Faraday rotation. Physical Review B, 96, 8 2017.
		6			4.21e-06
		6.5			3.61e-06
		7	0.002		3.39e-06
		8	0.0011		3.62e-06
		8.5			3.88e-06
		9	0.00077									V. V. Belykh and S. R. Melyakov. Selective measure- ment of the longitudinal electron spin relaxation time T1 of Ce3+ ions in a YAG lattice: Resonant spin inertia. Physical Review B, 105, 5 2022.
		10	0.00017		2.62e-06		1e-08		0.00381679
		11			1.88e-06
		11.5	6.2e-05
		12			1.4e-06
		13	1.7e-05		1.12e-06
		14			9.5e-07
		17			7.9e-07
		15.5			8.5e-07
		20			7.4e-07
	Pc:PTP (Tx-Ty)	298	2.29e-05		2.7e-06		4.87e-07		0.18037	~16%	0.01% crystal, 0.1% crystal	Harpreet Singh, Noella D’Souza, Keyuan Zhong, Emanuel Druga, Julianne Oshiro, Brian Blankenship, Riccardo Montis, Jeffrey A. Reimer, Jonathan D. Breeze, and Ashok Ajoy. Room-temperature quantum sensing with photoexcited triplet electrons in organic crystals. Physical Review Research, 7(1):013192, Feb 2025.
	Pc:PTP (Tx-Tz)	298	0.000143	7e-08	1.17e-06	2e-08	3.9e-07	2e-08	0.333333	~16%	0.1% crystal	Adrian Mena, Sarah K. Mann, Angus Cowley-Semple, Emma Bryan, Sandrine Heutz, Dane R. McCamey, Max Attwood, and Sam L. Bayliss. Room-Temperature Optically Detected Coherent Control of Molecular Spins. Physical Review Letters, 133(12):120801, Sep 2024.
	M$_2$TTM-3Flr-M$_2$TTM	298	8.1e-06		2.8e-07						0.1wt% film	Rituparno Chowdhury, Petri Murto, Naitik A. Panjwani, Yan Sun, Pratyush Ghosh, Yorrick Boeije, Chiara Delpiano Cordeiro, Vadim Derkach, Seung-Je Woo, Oliver Millington, Daniel G. Congrave, Yao Fu, Tarig B. E. Mustafa, Miguel Monteverde, Jes´us Cerd´a, Giacomo Londi, Jan Behrends, Akshay Rao, David Beljonne, Alexei Chepelianskii, Hugo Bronstein, and Richard H. Friend. Bright triplet and bright cha…
		2								~52%
		0.3								~4%
		5								~1% (CW)
		100								~0.001% (CW)
	CH$_3$-m(TTM)$_3$	4.99469	0.0314		1.92e-05							Sebastian M Kopp, Shunta Nakamura, Yong Rui Poh, Kathryn R Peinkofer, Brian T Phelan, Joel Yuen-Zhou, Matthew D Krzyaniak, and Michael R Wasielewski. Optically Detected Coherent Spin Control of Organic Molecular Color Center Qubits. Journal of the American Chemical Society, Jun 2025.
		9.98938	0.017		1.59e-05
		15.3029	0.0101		1.36e-05
		19.9787	0.0059		1.19e-05
		25.0797	0.004		1.13e-05
		30.0744	0.0028		1.14e-05										0
		35.0691	0.0019		1.11e-05
		40.2763	0.0014		1.12e-05
		49.7343	0.00089		1.03e-05
		59.9362	0.00063		8.6e-06
		70.1382	0.00039		6.3e-06
		80.1275	0.00028		4.2e-06					~20%
		90.1169	0.0002		2.5e-06
		100.106	0.00016		1.6e-06
	DAP:PTP (Tx-Tz)	298	>1E-3		1.71e-06					~40%		Sarah K. Mann, Angus Cowley-Semple, Emma Bryan, Ziqiu Huang, Sandrine Heutz, Max Attwood, and Sam L. Bayliss. Chemically Tuning Room Temperature Pulsed Optically Detected Magnetic Resonance. Journal of the American Chemical Society, Jun 2025
	2,2’- dinaphthylcarbene	5			8.6e-06	3e-07				~40%		Simon Roggors, Nico Striegler, Thomas Unden, Oleksiy Khavryuchenko, Alon Salhov, Jochen Scharpf, Martin B. Plenio, Alex Retzker, Fedor Jelezko, Matthias Pfender, Philipp Neumann, Tim R. Eichhorn, Tobias A. Schaub, and Ilai Schwartz. Optically detected magnetic resonance on carbene molecular qubits. Journal of the American Chemical Society, 147:36383–36392, 10 2025.
	d$^{14}$-2,2’- dinaphthylcarbene	20	0.000517		3.4e-05
		15	0.00284
		10	0.00975
		5	0.051		0.000157	4e-06	3.18e-08		0.000202548	~40%
		3.5	0.1
	1,2,4,5-tetrachlorobenzene	4.2			3e-06		1.2e-07		0.04			W. G. Breiland, H. C. Brenner, and C. B. Harris. Coherence in multilevel systems. i. coherence in excited states and its application to optically detected magnetic resonance in phosphorescent triplet states. The Journal of Chemical Physics, 62:3458–3475, 5 1975.
	V$_{Si}$^-$ in 4H-SiC	4			0.0008	0.00012	3e-05	2e-06	0.0375	~97.5%	Maximum ODMR contrast of 97.5%	D. Simin, H. Kraus, A. Sperlich, T. Ohshima, G. V. Astakhov, and V. Dyakonov. Locking of electron spin coherence above 20 ms in natural silicon carbide. Physical Review B, 95:161201, 4 2017.
		10			0.00139	6e-05	3.4e-05	4e-06	0.0244604
		4	10.3084
		8	7.29803									Roland Nagy, Matthias Niethammer, Matthias Wid- mann, Yu-Chen Chen, P´eter Udvarhelyi, Cristian Bonato, Jawad Ul Hassan, Robin Karhu, Ivan G. Ivanov,Nguyen Tien Son, Jeronimo R. Maze, Takeshi Ohshima,¨Oney O. Soykal, ´Ad´am Gali, Sang-Yun Lee, Florian Kaiser, and J¨org Wrachtrup. High-fidelity spin and optical control of single silicon-vacancy centres in siliconcarbide. Nature Communications, 10(…
		16	5.10736
		37	1.68628
		70	0.15019									Charles Babin, Rainer St¨ohr, Naoya Morioka, Tobias Linkewitz, Timo Steidl, Raphael W¨ornle, Di Liu, Erik Hesselmeier, Vadim Vorobyov, Andrej Denisenko, Mario Hentschel, Christian Gobert, Patrick Berwian, Georgy V. Astakhov, Wolfgang Knolle, Sridhar Majety, Pranta Saha, Marina Radulaski, Nguyen Tien Son, Jawad Ul- Hassan, Florian Kaiser, and J¨org Wrachtrup. Fabrication and nanophotonic waveguide…
		95	0.0390726
		120	0.0122992
		170	0.00322232
		220	0.00129647
		260	0.000689733
		290	0.000348926		8e-06	2e-06	3e-07		0.0375
	Isotopically purified V$_{Si}$^-$ in 4H-SiC	298			0.000105		1.8e-05		0.171429	~0.44%	High $T_{DD}$ is achieved by driving the spin bath.	I. Lekavicius, R.L. Myers-Ward, D.J. Pennachio, J.R. Hajzus, D.K. Gaskill, A.P. Purdy, A.L. Yeats, P.G. BrereTon, E.R. Glaser, T.L. Reinecke, and S.G. Carter. Orders of Magnitude Improvement in Coherence of Silicon-Vacancy Ensembles in Isotopically Purified 4H-SiC. PRX Quantum, 3(1):010343, Mar 2022.
	V$_Si$V$_C$ (hh, PL2) in 4H-SiC	20			0.0013		1.1e-06	1e-07		~20%		Hosung Seo, Abram L. Falk, Paul V. Klimov, Kevin C. Miao, Giulia Galli, and David D. Awschalom. Quantum decoherence dynamics of divacancy spins in silicon carbide. Nature Communications, 7(1):12935, Sep 2016.
	V$_Si$V$_C$ (kk, PL1) in 4H-SiC	8								0.94
		20					2e-06	1e-07		~0.5%		David J. Christle, Abram L. Falk, Paolo Andrich, Paul V.Klimov, Jawad Ul Hassan, Nguyen T. Son, Erik Janz´en, Takeshi Ohshima, and David D. Awschalom. Isolated electron spins in silicon carbide with millisecond coherence times. Nature Materials, 14(2):160–163, Feb 2015.
	V$_Si$V$_C$ (kh, PL4) in 4H-SiC	5			9.3e-06	2e-06	5.92e-07	1.8e-08		0.4	Identity inferred from emission peak	Alexander L. Crook, Christopher P. Anderson, Kevin C. Miao, Alexandre Bourassa, Hope Lee, Sam L. Bayliss, David O. Bracher, Xingyu Zhang, Hiroshi Abe, Takeshi Ohshima, Evelyn L. Hu, and David D. Awschalom. Purcell enhancement of a single silicon carbide color center with coherent spin control. Nano Letters, 20:3427–3434, 5 2020.
		5	0.00102	0.00047	7.4e-06	6e-07	6.03e-07	3.3e-08		0.4
	V$_Si$V$_C$ (PL5) in 4H-SiC	298			2.4e-05	2.4e-06	1.66e-06	1.9e-07		~18% (CW), ~26% (Pulsed)		Li, Q.; Wang, J.-F.; Yan, F.-F.; Zhou, J.-Y.; Wang, H.-F.; Liu, H.; Guo, L.-P.; Zhou, X.; Gali, A.; Liu, Z.-H.; Wang, Z.-Q.; Sun, K.; Guo, G.-P.; Tang, J.-S.; Li, H.; You, L.-X.; Xu, J.-S.; Li, C.-F.; Guo, G.-C. Room-Temperature Coherent Manipulation of Single-Spin Qubits in Silicon Carbide with a High Readout Contrast. Natl Sci Rev 2022, 9 (5). https://doi.org/10.1093/nsr/nwab122.
	V$_{Si}$V$_C$ (kk, PL6) in 4H-SiC	5					2.78723e-07		0.00404138			Wu-Xi Lin, Fei-Fei Yan, Qiang Li, Jun-feng Wang, Zhi- He Hao, Ji-Yang Zhou, Hao Li, Li-Xing You, Jin-Shi Xu, Chuan-Feng Li, and Guang-Can Guo. Temperature dependence of divacancy spin coherence in implanted silicon carbide. Physical Review B, 104(12):125305, 2021.
		5.5	0.000617535		6.89674e-05
		50					2.46809e-07		0.00612858
		55	0.000544843		4.02717e-05
		100					2.81678e-07		0.0108656
		110	0.000477407		2.59239e-05
		150					2.29087e-07		0.0116121
		160	0.000419689		1.97283e-05
		200					2.26123e-07		0.0127237
		215	0.000364591		1.77717e-05
		250					2.92317e-07		0.0112055
		270	0.00024758		2.6087e-05
		298			9.7e-06	8e-07				~22% (CW), ~30% (Pulsed)
		300					2.27305e-07		0.019363
		320	0.000138738		1.17391e-05
	PL8-defect in 4H-SiC	20			1.56e-05	5e-07	1.84e-07	1e-08	0.0117949			Fei-Fei Yan, Ai-Lun Yi, Jun-Feng Wang, Qiang Li, Pei Yu, Jia-Xiang Zhang, Adam Gali, Ya Wang, Jin-Shi Xu, Xin Ou, Chuan-Feng Li, and Guang-Can Guo. Room-temperature coherent control of implanted defect spins in silicon carbide. npj Quantum Information, 6(1):38, May 2020.
		298	0.00023	5.3e-05	9.1e-06	1e-07				~0.7%
		298					1.8e-07	9e-09	0.0197802	~0.7%
		298			6.1e-06	1e-07				~0.7%
	Ky5/L3 in 3C-SiC	20			0.0009		1.8e-06		0.002	~7.5% (Rabi)	Ky5 is EPR-active, while L3 is optically active	David J. Christle, Paul V. Klimov, Charles F. de las Casas, Kriszti´an Sz´asz, Viktor Iv´ady, Valdas Jokubavicius, Jawad Ul Hassan, Mikael Syv¨aj¨arvi, William F. Koehl, Takeshi Ohshima, Nguyen T. Son, Erik Janz´en,´Ad´am Gali, and David D. Awschalom. Isolated Spin Qubits in SiC with a High-Fidelity Infrared Spin-to-Photon Interface. Physical Review X, 7(2):021046, Jun 2017.
	N$_C$V$_{Si}$ (hh) in 4H-SiC	298			1.71e-05	4e-06	1e-06	1e-07	0.0584795	0.11% (CW)	Off-resonance pumping, Ensemble measurements	Zhenyu Wang, Jorge Casanova, and Martin B. Ple- nio. Enhancing the robustness of dynamical decoupling sequences with correlated random phases. Symmetry, 12(5):730, May 2020.
	N$_C$V$_{Si}$ (kk) in 4H-SiC	298			2.07e-06							Zhengzhi Jiang, Hongbing Cai, Robert Cernansky, Xiaogang Liu, and Weibo Gao. Quantum sensing of radiofrequency signal with nv centers in sic. Science Advances, 9, 5 2023.
	V$^{4+}$ in α-4H-SiC	0.1	20		7.8e-07	3.7e-07	4.1e-07	1.7e-07	0.525641	1% (CW), 90% (Rabi)	In a strain model, parameters deteremined from Rabi and Ramsey	Philipp Koller, Thomas Astner, Benedikt Tissot, Guido Burkard, and Michael Trupke. Strain-enabled control of the vanadium qudit in silicon carbide. Physical Review Materials, 9:L043201, 4 2025
		0.097526	0.00847223									Thomas Astner, Philipp Koller, Carmem M. Gilar- doni, Joop Hendriks, Nguyen Tien Son, Ivan G. Ivanov, Jawad Ul Hassan, Caspar H. van der Wal, and Michael Trupke. Vanadium in silicon carbide: telecom-ready spin centres with long relaxation lifetimes and hyperfine-resolved optical transitions. Quantum Science and Technology, 9, 7 2024.
		0.800019	0.00843029
		1.09762	0.0114106
		1.29571	0.00959021
		1.49854	0.00942508
		1.69737	0.0122136
		1.89781	0.00439567
	V$^{4+}$ in β-4H-SiC	3.3	3e-07				3.98e-08				$T_2^*$ estimated from inhomogeneous linewidth	Gary Wolfowicz, Christopher P. Anderson, Berk Diler, Oleg G. Poluektov, F. Joseph Heremans, and David D. Awschalom. Vanadium spin qubits as telecom quantum emitters in silicon carbide. Science Advances, 6(18):2–9, May 2020.
	V$^{4+}$ in γ 6H-SiC	3.3	1.2e-06									Thomas Astner, Philipp Koller, Carmem M. Gilar- doni, Joop Hendriks, Nguyen Tien Son, Ivan G. Ivanov, Jawad Ul Hassan, Caspar H. van der Wal, and Michael Trupke. Vanadium in silicon carbide: telecom-ready spin centres with long relaxation lifetimes and hyperfine-resolved optical transitions. Quantum Science and Technology, 9, 7 2024.
		0.149825	1.19695
		0.495715	0.974393
		0.900321	0.604501
		1.09683	0.657859
		1.30031	0.437786
		1.49692	0.166812
		1.69495	0.0380263
	Mo$^{5+}$ in 6H-SiC	2	2.65609									Carmem M. Gilardoni, Tom Bosma, Danny van Hien, Freddie Hendriks, Bj¨orn Magnusson, Alexandre Ellison, Ivan G. Ivanov, N. T. Son, and Caspar H van der Wal. Spin-relaxation times exceeding seconds for color centers with strong spin–orbit coupling in SiC. New Journal of Physics, 22(10):103051, Oct 2020.
		3	1.27027
		4	0.123285
		5	0.00632216
		6	0.000464159
		7	8.19269e-05
		2					3.2e-07	8e-08				Tom Bosma, Gerrit J. J. Lof, Carmem M. Gilardoni, Olger V. Zwier, Freddie Hendriks, Bj¨orn Magnusson, Alexandre Ellison, Andreas G¨allstr¨om, Ivan G. Ivanov, N. T. Son, Remco W. A. Havenith, and Caspar H. van der Wal. Identification and tunable optical coherent control of transition-metal spins in silicon carbide. npj Quantum Information, 4:48, 10 2018.
	Cr$^{4+}$ in 4H-SiC	15	1.55452		8.1e-05	2e-06	3.07e-06	1.7e-07	0.0379012	~79%		Berk Diler, Samuel J. Whiteley, Christopher P. Anderson, Gary Wolfowicz, Marie E. Wesson, Edward S. Bielejec, F. Joseph Heremans, and David D. Awschalom. Coherent control and high-fidelity readout of chromium ions in commercial silicon carbide. npj Quantum Information, 6(1):11, Jan 2020
		16	0.459394
		17	0.13895
		18	0.115394
		19	0.0893841
		20	0.047752
		21	0.0410625
		22	0.0209415
		23	0.0146119
		24	0.00918386
		25	0.00611723
		26	0.00323031
		27	0.00241654
		28	0.00172574
		29	0.00121819
		30	0.000792793
		15					2.664e-08	5e-10			S=1, $T_2^*$ estimated from linewidth by the authors	William F. Koehl, Berk Diler, Samuel J. Whiteley, Alexandre Bourassa, N. T. Son, Erik Janz´en, and David D. Awschalom. Resonant optical spectroscopy and coherent control of Cr4+ spin ensembles in SiC and GaN. Physical Review B, 95(3):035207, Jan 2017.
		20.9955	0.00650809
		21.9911	0.00460784
		22.9994	0.00373961
		23.9949	0.00269057
		24.9904	0.0011213
		25.986	0.0008398
		26.9943	0.00063916
		27.9898	0.00049432
		28.9853	0.00034166
		30.0064	0.00023613
	T-centre in 28^Si (isotopically purified)	1.4	16		0.0021						$T_1$ is a lower bound, nuclear spin times are significantly longer, C$_{1h}$ symmetry defect, S=1/2 defect	L. Bergeron, C. Chartrand, A. T. K. Kurkjian, K. J. Morse, H. Riemann, N. V. Abrosimov, P. Becker, H.- J. Pohl, M. L. W. Thewalt, and S. Simmons. Silicon- Integrated Telecommunications Photon-Spin Interface. PRX Quantum, 1(2):020301, Oct 2020.
	Cr$^{4+}$ in GaN	15					1.37e-09	8e-11			S=1, $T_2$ undisclosed, $T_2^*$ estimated from linewidth by the authors	William F. Koehl, Berk Diler, Samuel J. Whiteley, Alexandre Bourassa, N. T. Son, Erik Janz´en, and David D. Awschalom. Resonant optical spectroscopy and coherent control of Cr4+ spin ensembles in SiC and GaN. Physical Review B, 95(3):035207, Jan 2017.
		19	0.00329433
		20	0.00300025
		21	0.0019019
		22	0.00103569
		24	0.000594445
		25	0.000370278
	Rb in Solid Neon	2.9	0.6		0.14		1.81011e-05		0.000129294		$T_2$ is measured via the APCP method	Ugne Dargyte, David M. Lancaster, and Jonathan D. Weinstein. Optical and spin-coherence properties of rubidium atoms trapped in solid neon. Physical Review A, 104(3):032611, 2021.
	Isotopically enriched NV-diamond	298	100000		0.0018	0.00016	5.75e-06		0.00319444		$T_1$ estimated by calculation, $T_2^*$ estimated from linewidth (by me), contrast not given in the paper but must be close to 100%	Gopalakrishnan Balasubramanian, Philipp Neumann, Daniel Twitchen, Matthew Markham, Roman Kolesov, Norikazu Mizuochi, Junichi Isoya, Jocelyn Achard, Johannes Beck, Julia Tissler, Vincent Jacques, Philip R. Hemmer, Fedor Jelezko, and J¨org Wrachtrup. Ultralong spin coherence time in isotopically engineered diamond. Nature Materials, 8(5):383–387, May 2009.
	NV-diamond	40	3.88695								8 T, 340 GHz, HTHP type-Ib diamond (Sumitomo electric industries), N-centre concentration 10$^{19}$-10$^{20}$ cm$^{-3}$. NV centre concentration will be less.	Susumu Takahashi, Ronald Hanson, Johan van Tol, Mark S. Sherwin, and David D. Awschalom. Quenching Spin Decoherence in Diamond through Spin Bath Polarization. Physical Review Letters, 101(4):047601, Jul 2008.
		60	2.50509
		80	0.884278
		100	0.715696
		150	0.168206
		200	0.0364436
		300	0.00776848
		1.3			0.000251807							Gang-Qin Liu, Xi Feng, Ning Wang, Quan Li, and Ren-Bao Liu. Coherent quantum control of nitrogen-vacancy center spins near 1000 kelvin. Nature Communications, 10(1):1344, 2019.
		1.7			0.000253776
		2.5			0.000135013
		3			9.21669e-05
		3.7			6.49098e-05
		4.3			4.75295e-05					~28%
		5.4			2.82006e-05
		6.5			2.28507e-05
		9			1.48867e-05							Jan Engels, J¨urgen Weippert, Tingpeng Luo, Jan Kustermann, Patricia Quellmalz, Niklas Mathes, Lukas Lindner, Christian Giese, Lutz Kirste, Peter Knittel, Jan Jeske, and Vadim Lebedev. High odmr contrast and alignment of nv centers in microstructures grown on heteroepitaxial diamonds. Applied Physics Letters, 124, 4 2024.
		11			1.21569e-05
		23			8.36387e-06
		60			7.10151e-06
		125			6.83018e-06
		190			6.77717e-06
		298	0.00016		9.1e-07		6.5e-08		0.0714286
		360			5.15965e-06
		400			6.8836e-06
	GeV- defect in diamond	0.3			0.00044		1.43e-06		0.00325	~98%		Katharina Senkalla, Genko Genov, Mathias H. Metsch, Petr Siyushev, and Fedor Jelezko. Germanium Vacancy in Diamond Quantum Memory Exceeding 20 ms. Physical Review Letters, 132(2):026901, Jan 2024.
	SiV neutral defect in diamond	10	174.46									B. L. Green, S. Mottishaw, B. G. Breeze, A. M. Edmonds, U. F. S. D’Haenens-Johansson, M. W. Doherty, S. D. Williams, D. J. Twitchen, and M. E. Newton. Neutral Silicon-Vacancy Center in Diamond: Spin Polarization and Lifetimes. Physical Review Letters, 119(9):096402, Aug 2017.
		17	122.322
		22	17.3556
		27	0.339206		0.000103	5e-06
		32	0.0492697
		37	0.0131869
		46	0.00206294
		56	0.000777069
		96	0.000136231		6e-05	2e-06
		116	9.36982e-05
		136	8.36106e-05
		156	7.10543e-05
		197	5.76404e-05
		248	3.42435e-05
		293	1.40248e-05		2e-06
	SnV- defect in diamond	0.6								~90%		Eric I. Rosenthal, Christopher P. Anderson, Han- nah C. Kleidermacher, Abigail J. Stein, Hope Lee, Jakob Grzesik, Giovanni Scuri, Alison E. Rugar, Daniel Riedel, Shahriar Aghaeimeibodi, Geun Ho Ahn, Kasper Van Gasse, and Jelena Vuˇckovi´c. Microwave Spin Control of a Tin-Vacancy Qubit in Diamond. Physical Review X, 13(3):031022, 2023
		1.7012			0.00100937		2.54495e-05		0.0252134	~91%
		2.5			0.00105753
		2.9988			0.000919523							D. D. Sukachev, Alp Sipahigil, C. T. Nguyen, M. K. Bhaskar, R. E. Evans, Fedor Jelezko, and M. D. Lukin. Silicon-Vacancy Spin Qubit in Diamond: A Quantum Memory Exceeding 10 ms with Single Shot State Readout. Physical Review Letters, 119(22):223602, Nov 2017.
		3.49759			0.000877647
		4			0.000711585		2.66663e-05		0.0374746
		4.5	0.889795		0.000379269		2.48621e-05		0.0655526			Tina M¨uller, Christian Hepp, Benjamin Pingault, Elke Neu, Stefan Gsell, Matthias Schreck, Hadwig Sternschulte, Doris Steinm¨uller-Nethl, Christoph Becher, and Mete Atat¨ure. Optical signatures of silicon-vacancy spins in diamond. Nature Communications, 5(1):3328, Feb 2014.
		5	0.169515		8.14575e-05		2.48621e-05		0.305215
		5.5	0.0539823		2.52163e-05		2.4845e-05		0.985274
		6	0.0175969									Johannes G¨orlitz, Dennis Herrmann, Philipp Fuchs, Takayuki Iwasaki, Takashi Taniguchi, Detlef Rogalla, David Hardeman, Pierre-Olivier Colard, Matthew Markham, Mutsuko Hatano, and Christoph Becher. Coherence of a charge stabilised tin-vacancy spin in diamond. npj Quantum Information, 8(1):45, Apr 2022.
		6.4973	0.00691443
		6.99975	0.00368064
	EYFP (protein)	80	0.000141		1.5e-06	2e-07						Jacob S. Feder, Benjamin S. Soloway, Shreya Verma, Zhi Z. Geng, Shihao Wang, Bethel B. Kifle, Emmeline G. Riendeau, Yeghishe Tsaturyan, Leah R. Weiss, Mouzhe Xie, Jun Huang, Aaron Esser-Kahn, Laura Gagliardi, David D. Awschalom, and Peter C. Maurer. A fluorescent-protein spin qubit. Nature, 645:73–79, 9 2025.
					9.21296e-07
					6.48913e-07
					3.73125e-07
					3.14873e-07					~20% (~45% with OADF protocol)
					2.37659e-07
					2.24099e-07
					1.4e-07	3e-08
					1.66203e-07
		5	0.00496103
		20	0.00160932
		80	0.000141
		165	1.11679e-05
		220	9.91539e-07
		250	3.35606e-07
		270	2.33886e-07							~3%
	F-centre in CaO	1.19472			0.000126107							M. Glasbeek and R. Hond. Phase relaxation of photoexcited triplet spins in CaO. Physical Review B, 23:4220–4 4235, 4 1981.
		2.01638			0.000127037
		2.87633			0.00013108
		3.13091			0.000138718
		3.60882			0.000137759
		4.12849			0.000145704
		6.46927			0.00018002
		7.28977			0.000195012
		8.46524			0.000203094
		9.7626			0.000196446							P A Van Leeuwen and M Glasbeek. Optically detected magnetic-resonance studies of oxygen vacancy defects in the phosphorescent spin quartet state in CaO. Physical Review B, 36:2890–2892, 8 1987.
		10.5495			0.000191769
		11.2017			0.000183105
		12.0113			0.000175498
		12.7943			0.000153622
		13.053			0.000141819
		13.2821			0.000131614
		14.0336			0.000125613
